# Supplementary material for: Eclipse: a Python package for alignment of two or more nontargeted LC-MS metabolomics datasets
Source: Bioinformatics. 2025 May 10;41(6):btaf290. doi: 10.1093/bioinformatics/btaf290 (PMC12202030; doi:10.1093/bioinformatics/btaf290)
Supplement: btaf290_Supplementary_Data [file btaf290_supplementary_data.zip]

Archive with 3 entries (3 files):
- Datasets.zip
- ms_Eclipse_Supplementary_012125.docx
- Supplementary Information.zip
